# Supplementary material for: Breakdown of Inter-Hemispheric Connectivity Is Associated with Posttraumatic Symptomatology and Memory Impairment
Source: PLoS One. 2016 Feb 10;11(2):e0144766. doi: 10.1371/journal.pone.0144766 (PMC4749292; doi:10.1371/journal.pone.0144766)
Supplement: S1 File — (ZIP) [file pone.0144766.s001.zip]

Archive with 2 entries (2 files):
- List of abbreviations.xlsx
- Data_for_manuscript.xls
