# Supplementary material for: Breakdown of Inter-Hemispheric Connectivity Is Associated with Posttraumatic Symptomatology and Memory Impairment
Source: PLoS One. 2016 Feb 10;11(2):e0144766. doi: 10.1371/journal.pone.0144766 (PMC4749292; doi:10.1371/journal.pone.0144766)
Supplement: S1 File — (ZIP) [file pone.0144766.s001.zip › List of abbreviations.xlsx]

## Sheet: Sheet1
Variable name
Group1	Posttraumatic stress disorder patients (PTSD) / Controls
AROUSAL	AROUSAL severity from the Clinician Administrated Posttraumatic Scals (CAPS)
AVOIDANCE	AVOIDANCE severity from the Clinician Administrated Posttraumatic Scals (CAPS)
RE-EXP	RE-Experiencing severity from the Clinician Administrated Posttraumatic Scals (CAPS)
caps total	Clinician Administrated Posttraumatic Scals (CAPS)
PDS	Post-Traumatic Stress Diagnostic Scale
Spielberg State Before Final	Spielberg State Anxiety score
Spielberg Trait Final	Spielberg Trait Anxiety score
B MEAN WORDS (%)	Percentage of words accuracy score oveall repetitions and overall item/associative tests
B MEAN HITS WORD (%)	Percentage of words that were correctly identified oveall repetitions and overall item/associative tests (responding "yes" to a target that had appeared in learning list)
B MEAN ITEM W. (%)	Percentage of words accuracy score in the items tests oveall repetitions
B MEAN ASSO. W . (%)	Percentage of words accuracy score in the associative tests oveall repetitions
Associative deficit words	ADI (averaged items recognition proportion minus the averaged associative recognition proportion in the words test)
B MEAN RT WORDS	Reaction-time for words oveall repetitions and overall item/associative tests
B MEAN RT W ITEM	Reaction-time for words in the items test oveall repetitions (mean score)
B MEAN RT W ASSO.	Reaction-time for words in the associative test oveall repetitions (mean score)
B MEAN PIC (%)	Percentage of pictures remembered oveall repetitions
B MEAN HITS PIC (%)	Percentage of pictures that were correctly identified oveall repetitions and overall item/associative tests (responding "yes" to a target that had appeared in learning list)
B MEAN ITEM P. (%)	Percentage of pictures accuracy score in the items tests oveall repetitions
B MEAN ASSO. P . (%)	Percentage of pictures accuracy score in the associative tests oveall repetitions
Associative deficit picture	ADI (averaged items recognition proportion minus the averaged associative recognition proportion in the pictures test)
B MEAN RT PIC	Reaction-time for pictures oveall repetitions and overall item/associative tests
B MEAN RT P ITEM	Reaction-time for pictures in the items test oveall repetitions (mean score)
B MEAN RT P ASSO.	Reaction-time for pictures in the associative test oveall repetitions (mean score)
CC_1_FA	Corpus-Callosum Fractional anisotropy mean value in the posterior portion
CC_1_STD	Corpus-Callosum Fractional anisotropy standard deviation value in the posterior portion
CC_2_FA	Corpus-Callosum Fractional anisotropy mean value in the mid-posterior portion
CC_2_STD	Corpus-Callosum Fractional anisotropy standard deviation value in the mid-posterior portion
CC_3_FA	Corpus-Callosum Fractional anisotropy mean value in the central portion
CC_3_STD	Corpus-Callosum Fractional anisotropy standard deviation value in the cental portion
CC_4_FA	Corpus-Callosum Fractional anisotropy mean value in the mid-anterior portion
CC_4_STD	Corpus-Callosum Fractional anisotropy standard deviation value in the mid-anterior portion
CC_5_FA	Corpus-Callosum Fractional anisotropy mean value in the anterior portion
CC_5_STD	Corpus-Callosum Fractional anisotropy standard deviation value in the anterior portion
CC FA TOTAL	Corpus-Callosum Fractional anisotropy mean value of the total Corpus-Callosum fiber
