# Supplementary material for: Breakdown of Inter-Hemispheric Connectivity Is Associated with Posttraumatic Symptomatology and Memory Impairment
Source: PLoS One. 2016 Feb 10;11(2):e0144766. doi: 10.1371/journal.pone.0144766 (PMC4749292; doi:10.1371/journal.pone.0144766)
Supplement: S1 File — (ZIP) [file pone.0144766.s001.zip › Data_for_manuscript.xls]

## Sheet: Sheet1
Group1	AROUSAL	AVOIDANCE	RE-EXP	caps total	PDS	Spielberg State Before Final	Spielberg Trait Final	B MEAN WORDS (%)	B MEAN HITS WORD (%)	B MEAN ITEM W. (%)	B MEAN ASSO. W . (%)	Associative deficit words	B MEAN RT WORDS	B MEAN RT W ITEM	B MEAN RT W ASSO.	B MEAN PIC (%)	B MEAN HITS PIC (%)	B MEAN ITEM P. (%)	B MEAN ASSO. P . (%)	Associative deficit picture	B MEAN RT PIC	B MEAN RT P ITEM	B MEAN RT P ASSO.	CC_1_FA	CC_1_STD	CC_2_FA	CC_2_STD	CC_3_FA	CC_3_STD	CC_4_FA	CC_4_STD	CC_5_FA	CC_5_STD	CC FA TOTAL
PTSD	24	16	23	63	39	66	73																	0.6355	0.193	0.5687	0.1639	0.5696	0.1704	0.5429	0.1615	0.5794	0.2008	0.57922
PTSD	29	33	28	90	38	25	46	-0.0833333	0.166667	-0.0833333	-0.0833333	0	3118.5	2184.5	4052.5	0.0416667	0.291667	0	0.0833333	-0.0833333	1373.75	1414	1333.5	0.5938	0.1736	0.5847	0.1737	0.5558	0.1705	0.5062	0.1445	0.5334	0.1381	0.55478
PTSD	31	28	21	80	34	52	59																	0.6087	0.1715	0.5684	0.1601	0.5874	0.152	0.5981	0.1542	0.559	0.1662	0.58432
PTSD	44	44	32	110	42	69	63																	0.5835	0.1866	0.5301	0.1634	0.5441	0.162	0.5326	0.1713	0.583	0.2069	0.55466
PTSD	29	36	29	94	40			0.25	0.75	0.5	0	0.5	1682.5	1753.5	1611.5	0.5	0.875	0.75	0.25	0.5	1382.75	1179	1586.5	0.557	0.1715	0.5482	0.1579	0.5701	0.1523	0.5241	0.1571	0.4973	0.1404	0.53934
PTSD	20	20	17	57	40	59	58	0.0833333	0.416667	-0.25	0.416667	-0.666667	1539.21	1389.21	1689.21	0	0.5	-0.0833333	0.0833333	-0.166667	1262.89	1381.25	1144.53	0.6461	0.1988	0.5798	0.1612	0.6047	0.1683	0.5438	0.1652	0.5634	0.1897	0.58756
PTSD	34	41	34	109	43	71	32																	0.5744	0.184	0.5532	0.1613	0.5184	0.1527	0.4889	0.1538	0.5398	0.1839	0.53494
PTSD	38	47	32	117				0.166667	0.541667	0.0833333	0.25	-0.166667	1502.94	1484.12	1521.75	0.0833333	0.666667	-0.0833333	0.25	-0.333333	1232.4	1147.27	1317.52	0.5917	0.1721	0.5646	0.1441	0.5646	0.1441	0.4932	0.1408	0.5354	0.1672	0.5499
PTSD	8	15	20	43												0.5	0.916667	0.75	0.25	0.5	1196.84	1079	1314.67	0.5771	0.1426	0.6	0.1606	0.6117	0.1606	0.5875	0.1784	0.5803	0.1768	0.59132
PTSD					48	59	55																	0.5936	0.1894	0.5563	0.16	0.5294	0.1544	0.5212	0.1748	0.5485	0.1837	0.5498
PTSD	26	34	22	82	38	61	54	0.583333	0.875	0.583333	0.583333	0	1414.85	957.917	1871.79	0.75	1	0.833333	0.666667	0.166667	1321.42	1108.96	1533.88	0.5904	0.189	0.5565	0.1439	0.5321	0.1666	0.4964	0.1492	0.5341	0.1642	0.5419
PTSD	36	43	37	116	49	63	49	-0.125	0.416667	0.166667	-0.416667	0.583333	916.125	799.083	1033.17	-0.0416667	0.333333	0.0833333	-0.166667	0.25	1352.04	1296.62	1407.46	0.5591	0.1743	0.5507	0.14	0.5311	0.1343	0.5022	0.125	0.5316	0.1701	0.53494
PTSD					18	33	45	0.8333	0.416667	0.41666	-0.25	0.66666	1544.85	1348.79	1740.92	0.4583	0.625	0.58333	0.333	0.25033	1272.4	844.292	1700.5	0.5814	0.162	0.5599	0.1584	0.547	0.1636	0.5366	0.1584	0.513	0.1844	0.54758
PTSD	31	37	26	94	29	67	62	0.375	0.91666	0.91666	-0.1666	1.08326	1240.75	1043.62	1437.87	0.5416	0.961	0	0.75	-0.75	1257.37	1059	1455.74	0.5296	0.1768	0.5127	0.1459	0.5532	0.1466	0.5464	0.1636	0.5079	0.1765	0.52996
PTSD	22	12	18	52	43	64	56	0.208333	0.708333	0.333333	0.0833333	0.25	993.396	1019.33	967.458	0.208333	0.708333	0.5	-0.0833333	0.583333	1112.98	904.875	1321.08	0.5916	0.1739	0.6012	0.1712	0.5806	0.1608	0.5606	0.162	0.5525	0.1596	0.5773
PTSD	28	29	24	81	44	65	56	0.91666	0.958333	1	0.8333	0.1667	1174.33	948.375	1400.29	0.416	0.791	0.6666	0.1666	0.5	1424.67	1173.17	1676.17	0.5093	0.1605	0.5457	0.1582	0.5723	0.1522	0.5085	0.1438	0.4924	0.1404	0.52564
Control					2	31	56	0.208333	0.583333	0.333333	0.0833333	0.25	1435.1	1042.08	1828.12	0.375	0.708333	0.583333	0.166667	0.416667	1130.52	863.375	1397.67	0.63	0.1816	0.604	0.1597	0.573	0.1614	0.5448	0.1508	0.554	0.164	0.58116
Control					12	34	46	0.875	0.875	0.916667	0.833333	0.0833333	1638.1	1485.96	1790.25	0.75	0.875	0.833333	0.666667	0.166667	1577.58	1383.29	1771.88	0.5666	0.1471	0.5647	0.1496	0.5849	0.1598	0.5539	0.1866	0.5512	0.1534	0.56426
Control					0	24	30	0.333333	0.708333	0.583333	0.0833333	0.5	1133.52	1005.75	1261.29	0.791667	0.958333	0.916667	0.666667	0.25	1048.63	892.625	1204.64	0.6148	0.1841	0.5785	0.161	0.5686	0.1603	0.5783	0.1707	0.5625	0.1815	0.58054
Control					0	37	53																	0.5806	0.1685	0.5753	0.1533	0.5825	0.1525	0.5519	0.155	0.5462	0.1585	0.5673
Control					1	34	30	0.5	0.916667	0.333333	0.666667	-0.333333	1361.42	1179	1543.83	0.958333	1	1	0.916667	0.0833333	1318.67	1014.67	1622.67	0.5865	0.1588	0.5797	0.1538	0.5881	0.1522	0.5838	0.1687	0.5666	0.1833	0.58094
Control					6	23	30	0.375	0.708333	0.583333	0.166667	0.416667	1545.27	1265.21	1825.33	0.875	0.958333	0.916667	0.833333	0.0833333	1328.7	953.95	1703.46	0.618	0.1774	0.5421	0.2204	0.4916	0.2016	0.4456	0.2091	0.4974	0.2252	0.51894
Control					20	39	39																	0.5326	0.1654	0.5397	0.1514	0.5608	0.159	0.5232	0.1461	0.5195	0.1531	0.53516
Control					1	33	25	0.541667	0.833333	0.833333	0.25	0.583333	1253.62	993.125	1514.12	0.958333	1	1	0.916667	0.0833333	1080.44	890.708	1270.17	0.5343	0.1583	0.5153	0.1308	0.5247	0.1391	0.5164	0.1568	0.5319	0.1638	0.52452
Control					0	48	58	0.25	0.625	0.583333	-0.0833333	0.666667	1289.96	953.792	1626.12	0.583333	0.875	0.75	0.416667	0.333333	1330.25	1253.42	1407.09	0.5217	0.1336	0.5928	0.1623	0.5989	0.166	0.5617	0.1528	0.5347	0.1478	0.56196
Control					13	50	52	0.416667	0.833333	0.75	0.0833333	0.666667	1125.17	968.958	1281.38	0.458333	0.833333	0.75	0.166667	0.583333	1171.81	945.75	1397.88	0.566	0.1657	0.5731	0.157	0.5401	0.1528	0.5109	0.1437	0.5463	0.1729	0.54728
Control					0	29	32	0.166667	0.791667	0.416667	-0.0833333	0.5	1425.9	1553.12	1298.67	0.0833333	0.666667	0.166667	0	0.166667	1404.1	1279.38	1528.83	0.6257	0.1959	0.5746	0.166	0.5738	0.1757	0.5632	0.1609	0.5674	0.1872	0.58094
Control					16	25	26	0	0.5	0.1666	-0.1666	0.3332	1082.42	916.583	1248.25	0.208	0.625	0.41666	0	0.41666	1216.25	1060.42	1372.08	0.5846	0.1721	0.5637	0.1436	0.5646	0.1609	0.5349	0.1451	0.5667	0.1706	0.5629
Control					0	20	24																	0.5608	0.1458	0.5605	0.1356	0.5722	0.162	0.5651	0.1515	0.5692	0.1669	0.56556
Control					0	20	26	0.75	0.958333	0.833333	0.666667	0.166667	1029.1	823.083	1235.12	0.833333	1	1	0.666667	0.333333	1062.33	815.042	1309.62	0.6158	0.1875	0.5878	0.1597	0.5895	0.154	0.5498	0.127	0.5665	0.1615	0.58188
